# Supplementary material for: Quercetin Enhances the Anti-Tumor Effects of BET Inhibitors by Suppressing hnRNPA1
Source: Int J Mol Sci. 2019 Sep 2;20(17):4293. doi: 10.3390/ijms20174293 (PMC6747365; doi:10.3390/ijms20174293)
Supplement: Supplementary file 1 [file ijms-20-04293-s001.zip]

Archive with 9 entries (9 files):
- ijms-558961-supplementary/Figure S1.jpg
- ijms-558961-supplementary/Figure S2.jpg
- ijms-558961-supplementary/Figure S3.jpg
- ijms-558961-supplementary/Figure S4.jpg
- ijms-558961-supplementary/Figure S5.jpg
- ijms-558961-supplementary/ijms-558961-Sup Legend.docx
- ijms-558961-supplementary/Table S1.xlsx
- ijms-558961-supplementary/Table S2.xlsx
- ijms-558961-supplementary/Table S3.xlsx
