# Supplementary material for: Quercetin Enhances the Anti-Tumor Effects of BET Inhibitors by Suppressing hnRNPA1
Source: Int J Mol Sci. 2019 Sep 2;20(17):4293. doi: 10.3390/ijms20174293 (PMC6747365; doi:10.3390/ijms20174293)
Supplement: Supplementary file 1 [file ijms-20-04293-s001.zip › ijms-558961-supplementary/Table S1.xlsx]

## Sheet: Proliferation
	Calculations for coefficients of drug interaction (CDI)
Figure 1C	Proliferation in 3D collagen (fold change relative to DMSO)
	Cell line
Treatment	K1	MDA-T85	8505c	CD18
DMSO	1	1	1	1
Quercetin (A)	0.4	0.338	0.662	0.522
JQ1 (B)	0.5015	0.548	0.36	0.569
Co-treatment (AB)	0.188	0.157	0.146	0.22333
Calculated CDI (AB/AxB)	0.937188	0.847622	0.612622	0.751907
Interaction	Weak synergy	Weak synergy	Weak synergy	Weak synergy
Figure 2C	Proliferation in 3D collagen (fold change relative to siCtrl + DMSO)
	Cell line
Treatment	K1	MDA-T85	8505c	CD18
siCtrl + DMSO	1	1	1	1
sihnRNPA1 + DMSO (A)	0.334	0.332	0.409	0.571
siCtrl + JQ1 (B)	0.504	0.424	0.527	0.474
sihnRNPA1 + JQ1 (AB)	0.175	0.058	0.18	0.264
Calculated CDI (AB/AxB)	1.03959	0.412025	0.8351	0.975415
Interaction	Additive	Synergy	Weak synergy	Weak synergy
Figure S1	Proliferation in 3D collagen (fold change relative to DMSO)
	Cell line
Treatment	K1	8505c
DMSO	1	1
Quercetin (A)	0.663	0.454
OTX (B)	0.654	0.776
Co-treatment (AB)	0.347	0.34
Calculated CDI (AB/AxB)	0.800273	0.965076
Interaction	Weak synergy	Weak synergy
	Proliferation in 3D collagen (fold change relative to siCtrl + DMSO)
	Cell line
Treatment	K1	8505c
siCtrl + DMSO	1	1
sihnRNPA1 + DMSO (A)	0.34	0.58
siCtrl + OTX (B)	0.363	0.54
sihnRNPA1 + OTX (AB)	0.12	0.32
Calculated CDI (AB/AxB)	0.97229	1.02171
Interaction	Weak synergy	Additive
CDI	Interaction
=1	Additive
0.6-1	Weak synergy
<0.6	Synergy
