# Supplementary material for: Quercetin Enhances the Anti-Tumor Effects of BET Inhibitors by Suppressing hnRNPA1
Source: Int J Mol Sci. 2019 Sep 2;20(17):4293. doi: 10.3390/ijms20174293 (PMC6747365; doi:10.3390/ijms20174293)
Supplement: Supplementary file 1 [file ijms-20-04293-s001.zip › ijms-558961-supplementary/Table S2.xlsx]

## Sheet: Table S2
	SUPPLEMENTARY TABLE S2
	Relative to DMSO + siCtrl
Protein	JQ1 + siCtrl	JQ1 + siA1
Bad	-0.456391	17.9045
Bax	-14.5404	-0.628908
Bcl-2	-33.3809	28.333
Bcl-x	-39.3779	-21.6446
Pro-capase 3	-1.98759	-6.39697
Cleaved caspase 3	1.34422	-4.65353
catalase	10.4775	4.22552
cIAP-1	2.24679	-42.1714
ciAP-2	-2.38917	-32.1614
Claspin	23.792	-55.3734
Clusterin	150.933	144.931
Cytochrome c	10.2887	-31.5781
TRAIL R1	-9.20652	-25.0347
TRAIL R2	13.0602	8.16986
FADD	-2.98055	-13.3328
Fas/CD95	-1.93576	-28.7287
HIF-1a	2.32163	-3.37245
HO-1/HSP32	18.1568	-20.156
HO-2/HOMX2	18.5454	-10.6173
HSP27	6.36513	-20.1306
HSP60	-3.83418	-28.0032
HSP70	-6.2416	-40.1946
HTRA2	3.06714	-18.8033
Livin	-17.8555	-20.9298
PON2	3.48882	-7.93874
p21	-20.0155	172.612
p27	-88.4879	86.3121
S15 P53	-9.28848	-16.8381
S47 P53	-14.0221	-20.2318
S392 P53	-9.33533	-20.04
S635 Rad17	-5.15503	1.32391
SMAC	5.42418	-18.453
Survivin	-42.6302	-65.745
TNF RI	-27.75	-41.2958
XIAP	-24.6676	-31.018
* Numbers reflect % change from control and were averaged from 2 independent
biological replicates, each replicate has 2 technical replicates
** Proteins of which expression were shown in the heat map are highlighted
