# Supplementary material for: Quercetin Enhances the Anti-Tumor Effects of BET Inhibitors by Suppressing hnRNPA1
Source: Int J Mol Sci. 2019 Sep 2;20(17):4293. doi: 10.3390/ijms20174293 (PMC6747365; doi:10.3390/ijms20174293)
Supplement: Supplementary file 1 [file ijms-20-04293-s001.zip › ijms-558961-supplementary/Table S3.xlsx]

## Sheet: Table S3
	SUPPLEMENTARY TABLE S3
	Relative to DMSO
Protein	JQ1	JQ Que
Bad	33.068	-8.67306
Bax	27.401	-13.5532
Bcl-2	-15.603	-45.6234
Bcl-x	-41.6467	-44.7238
Pro-capase 3	4.78488	-3.16423
Cleaved caspase 3	3.43772	7.33721
catalase	-36.1244	-14.2542
cIAP-1	-6.75622	-21.7823
ciAP-2	-10.0732	-32.4633
Claspin	5.25365	-39.1991
Clusterin	136.232	48.715
Cytochrome c	9.45527	-66.6055
TRAIL R1	-17.9156	-24.582
TRAIL R2	-12.6966	-6.14709
FADD	-33.1854	-50.419
Fas/CD95	-39.4946	-40.2834
HIF-1a	-22.9742	-20.9047
HO-1/HSP32	-22.604	-44.9557
HO-2/HOMX2	-2.66348	-6.91063
HSP27	2.07061	-5.4851
HSP60	-9.17336	-3.87241
HSP70	-6.42381	-40.2813
HTRA2	5.89456	-31.8532
Livin	-24.0148	-60.8447
PON2	-3.12861	-24.798
p21	-19.2384	-35.8091
p27	24.2549	-48.0367
S15 P53	-24.3385	-60.6936
S47 P53	-27.5694	-52.5017
S392 P53	-26.7401	-61.0793
S635 Rad17	-23.9252	-58.0858
SMAC	9.91979	-14.9556
Survivin	-30.5634	-49.5928
TNF RI	-27.7219	-63.6125
XIAP	-20.6845	-50.1103
* Numbers reflect % change from control and were averaged from 2 independent
biological replicates, each replicate has 2 technical replicates
** Proteins of which expression were shown in the heat map are highlighted
